# Supplementary material for: Prescription drug monitoring programs and perioperative opioid prescribing and adverse events
Source: Health Aff Sch. 2025 Nov 12;3(11):qxaf218. doi: 10.1093/haschl/qxaf218 (PMC12645282; doi:10.1093/haschl/qxaf218)
Supplement: qxaf218_Supplementary_Data [file qxaf218_supplementary_data.zip]

Archive with 2 entries (2 files):
- 4. RR_OnlineSupplement_Clean_Version_updated.docx
- 1. Authors Information.docx
